# Supplementary material for: Impact of Host Resistance to Tomato Spotted Wilt Orthotospovirus in Peanut Cultivars on Virus Population Genetics and Thrips Fitness
Source: Pathogens. 2021 Nov 1;10(11):1418. doi: 10.3390/pathogens10111418 (PMC8625697; doi:10.3390/pathogens10111418)
Supplement: Supplementary file 1 [file pathogens-10-01418-s001.zip]

Archive with 1 entries (1 files):
- pathogens-1425289-supplementary.pdf
